# Supplementary material for: Bioactive Compounds and In Vitro Health-Promoting Activity of the Fruit Skin and Flesh of Different Haskap Berry (Lonicera caerulea var. kamtschatica Sevast.) Cultivars
Source: Int J Mol Sci. 2025 Jul 10;26(14):6618. doi: 10.3390/ijms26146618 (PMC12294290; doi:10.3390/ijms26146618)
Supplement: Supplementary file 1 [file ijms-26-06618-s001.zip]

Archive with 1 entries (1 files):
- ijms-3728269-supplementary.pdf
